# Supplementary material for: Low Concentrations of Silver Nanoparticles Inhibit Spore Germination and Disturb Gender Differentiation of Ceratopteris thalictroides (L.) Brongn
Source: Nanomaterials (Basel). 2022 May 18;12(10):1730. doi: 10.3390/nano12101730 (PMC9143685; doi:10.3390/nano12101730)
Supplement: Supplementary file 1 [file nanomaterials-12-01730-s001.zip]

Archive with 1 entries (1 files):
- nanomaterials-1681431-supplementary.pdf
